# Supplementary material for: The challenge of intracellular antibiotic accumulation, a function of fluoroquinolone influx versus bacterial efflux
Source: Commun Biol. 2020 Apr 28;3:198. doi: 10.1038/s42003-020-0929-x (PMC7189378; doi:10.1038/s42003-020-0929-x)
Supplement: Supplementary file 1 — Supplementary Data 1 [file 42003_2020_929_MOESM1_ESM.xlsx]

## Sheet: Emission spectra Figure_2
Figure 2 a: Emission spectra of AG100A incubated without and with CIP
	285	286	287	288	289	290	291	292	293	294	295	296	297	298	299	300	301	302	303	304	305	306	307	308	309	310	311	312	313	314	315	316	317	318	319	320	321	322	323	324	325	326	327	328	329	330	331	332	333
AG100A	16578.4	16860.8	19689.1	21759.7	26080.8	28374.2	33341.8	37976	42803.4	49391.9	55419.8	63852.6	73553.4	84982.6	95899.3	108541	119855	130358	141449	150525		163466	170738	176371	180686	188503	196360	208138	220313	231497	244567	257371	268985	282065	294633	308698	319282	332029	344945	356609	368560	378014			413425	421866	431625	440778	446276
AG100A + CIP	15937.4	16899.4	18768.9	22650.9	25609.8	29117.6	33534.4	38188.1	43419.6	49392	57131.9	65456.6	73900.6	84743.4	95762.1	108844	120147	133803	140596	150448		163416	166930	173479	181147	189315	195882	207165	218983	228270	242942	253750	264925	280881	291505	304371	318087	331234	341724	354778	366142	379257			408734	416746	427711	437622	446715
Figure 2 b: Emission spectra of AG102 incubated without and with CIP
	285	286	287	288	289	290	291	292	293	294	295	296	297	298	299	300	301	302	303	304	305	306	307	308	309	310	311	312	313	314	315	316	317	318	319	320	321	322	323	324	325	326	327	328	329	330	331	332	333
AG102	19235	19966.3	23186.3	27927.8	30901.1	33750.8	39110.4	88500.2	50005	55904.5	63070.1	74254.6	84201.6	95425.8	105180	118199	132462	143168	150220	159634		162877	165833	164003	169595	171877	175719	182998	190111	200802	211885	219598	232495	245348	252476	265387	276441	286307	301593	310901	321744	335478			364757	376792	386837	400093	404081
AG102 + CIP	19683.9	21707.5	24968.5	29062.8	31927.2	36675.6	41487.8	95229.8	53903.7	60993.5	67713.3	78348.8	89059.4	100073	113154	128191	140334	151815	159713	168991		172219	171977	170524	175770	177220	182395	188357	195804	206921	211461	224319	234877	248222	257514	267429	277739	289285	305626	312175	322668	334898			367116	378614	388858	398208	403469
[truncated: 152 more columns]

## Sheet: SICARin Figure_3
Figure 3: SICARIN.100A
	GAT	CIP	ENR	NOR	PEF	OFL	PAZ	FLE	LOM
Q1	33434.8	28845.5	26672.7	26899.5	25373.7	17964.9	16016.4	15276.9	9759.54
min	32819	26207.9	22202.2	25735.7	22217.7	16663.6	15108.7	14250.1	9175.8
median	34050.7	29727.3	29477	28989.6	28529.8	19266.1	16924.1	16319.6	13734.1
max	38134.2	29887.8	33825.2	33477.9	30840.8	22626.8	18174	20512	20731.5
Q3	36092.4	29769.4	31549.6	32660.6	29685.3	20946.5	17549.1	17893	18318.4

## Sheet: SICAReff Figure_4
Figure 4 a: SICAREFF.100
	PAZ	NOR	CIP	OFL	FLE	PEF	LOM	GAT	ENR
Q1	1.0865	1.2987	1.45094	1.42381	1.34007	1.86254	1.77374	2.64723	3.4173
min	1.07727	1.2299	1.26224	1.35458	1.23613	1.75359	1.76572	2.0563	3.2346
median	1.09572	1.39127	1.47717	1.45915	1.56575	1.97149	2.43406	2.96633	3.6
max	1.24811	1.88701	1.79293	2.05764	2.1295	2.53998	3.0641	3.10673	3.87201
Q3	1.17191	1.45668	1.61068	1.56394	1.98536	2.25574	2.73313	3.09301	3.73601
Figure 4 b: SICAREFF.102
	OFL	PEF	CIP	NOR	FLE	PAZ	LOM	GAT	ENR
Q1	1.33619	1.45309	1.66541	1.67232	1.69319	1.93479	2.60336	2.83687	4.00935
min	1.25411	1.40701	1.49221	1.59066	1.68236	1.89757	2.0907	2.08728	3.91762
median	1.42457	1.49918	1.8386	1.95654	1.97719	1.97202	2.81661	3.58646	4.10109
max	1.53296	2.10527	2.00692	2.34995	2.45384	2.7781	3.57095	3.65585	4.30055
Q3	1.49742	1.80222	1.92276	2.18391	2.30665	2.37506	3.13547	3.62116	4.20082

## Sheet: Delta G'-all Figure_5
Figure 5		Simulation	Population (%)	∆ G' (kcal/mol)	Std Dev	<∆ G' '>w	(Std Dev)w
Low Affinity	PAZ	1	99.4	-17.3	4.6	-15.4	4.7
		2	63.5	-13.2	4.2
			20.3	-13.9	6.4
			16.1	-14.4	4.4
	NOR	1	60.4	-14.5	3.9	-17.5	4
			27.5	-15.4	4.3
			11.9	-23.4	4.9
		2	100	-19.2	3.8
	CIP	1	55.7	-26	3.8	-18.3	3.9
			30.4	-17.7	4
			13.4	-19.9	6.3
		2	63.2	-12.7	3.2
			15.6	-13.2	4.4
Medium affinity	LOM	1	51.2	-34.4	5.2	-29.7	4.6
			48.2	-25	5.9
		2	71.9	-28.8	3.6
			17.2	-37	3.4
			10.9	-22.8	2.6
	OFL	1	100	-32.1	3.7	-30.5	3.7
		2	51.9	-30.5	3.1
			40.3	-26.6	4.4
	GAT	1	90.7	-34	5.7	-31.4	4.7
		2	100	-29	3.5
	FLE	1	91.7	-29.3	4	-32.2	4.3
		2	100	-34.8	4.5
	PEF	1	83.5	-26.9	3.1	-32.5	5.1
			16.5	-33.1	2.8
		2	66	-38	6.5
			29	-35.8	6.7
High affinity	ENR	1	99.1	-47.7	5.3	-41.1	5.4
		2	100	-34.6	5.4

## Sheet: Contacts Figure_6
Figure 6	% Simulation time
Residue	NOR	FLE	ENR
F136	19.53	53.53	47.98
V139	0	32.88	35.62
L177	19.32	0	0
F178	25.89	44.78	54.79
I277	26.99	20.62	34.52
A279	0	0	14.83
P326	0	10.32	0
Y327	17.63	19.56	16.86
V571	0	17.73	0
M573	0	15.26	23.99
F610	0	35.94	32.63
V612	0	25.15	39.16
F615	30.96	26.5	35.47
F6176	21.7	18.54	17.66
I626	0	19.55	30.13
F628	10.51	48.37	47.56
L668	17.63	12.41	12.56
P669	16.9	0	0
A670	14.32	16.09	0
V672	15.45	19.23	24.26
M862	10.54	0	0
S134	0	0	5.98
S180	6.9	0	7.77
N274	0	0	5.88
R620	0	8.01	10.45
S630	0	5.24	0

## Sheet: Delta G'-selected Sup Figure 3
Supplementary Figure 4
		Simulation	Cluster	Population (%)	∆ G' (kcal/mol)	Std Dev	<∆ G' '>w	(Std Dev)w	<∆ G' '>w Tot	(Std Dev)w Tot
Low affinity	NOR	1	1	59.8	-24.7	3.6	-24.7	3.9	-22	3.8
			2	28.8	-24.1	4.2
			3	11.1	-26.4	4.4
		2	1	94	-17.9	3.2	-17.9	3.2
		3	1	100	-27.5	3.2	-27.5	3.2
		4	1	63.3	-20.3	5	-19.4	4.9
			2	28.2	-17.4	4.6
		5	1	61.3	-26.5	3.5	-26.6	3.6
			2	38.1	-26.7	3.7
		6	1	77.9	-21.2	2.5	-20.9	2.7
			2	20.9	-19.6	3.3
		7	1	79.1	-22	3.5	-20.6	3.5
			2	18.7	-14.7	3.3
		8	1	36.6	-14.4	4.1	-16.1	4.2
			2	35.6	-14.6	3.8
			3	23.3	-21.2	4.9
		9	1	99.9	-29.4	4.7	-29.4	4.7
		10	1	100	-16.6	3.8	-16.6	3.8
Medium affinity	FLE	1	1	90.4	-28.9	5.1	-28.9	5.1	-30.3	4.4
		2	1	59.9	-33.3	4.1	-32.1	3.9
			2	11.4	-31.8	3.1
			3	11.2	-25.7	3.2
		3	1	60.6	-35.4	5.2	-33.6	5
			2	39.2	-30.8	4.7
		4	1	93.8	-32.9	3.7	-32.9	3.7
		5	1	100	-30.5	3.2	30.5	3.2
		6	1	31.6	-29.8	3.9	-27.6	4.7
			2	29.6	-23.7	4.7
			3	28.7	-29.1	5.4
		7	1	86.7	-27.6	5.4	-27.6	5.4
		8	1	71.4	-28.9	4.4	-29.1	4.1
			2	28.6	-29.5	3.2
		9	1	100	-30	4.3	-30	4.3
		10	1	87.6	-30.8	4.1	-30.6	4.1
			2	11.1	-29	4.2
High affinity	ENR	1	1	100	-35	4.4	-35	4.4	-36.4	4.5
		2	1	100	-42.8	5.8	-42.8	5.8
		3	1	96.3	-40.5	5.6	-40.5	5.6
		4	1	92.4	-33.9	3.3	-33.9	3.3
		5	1	52.7	-36.9	3.7	-36.9	3.8
			2	47.3	-37	3.9
		6	1	100	-37	3.7	-37	3.7
		7	1	99.9	-32.2	5.5	-32.2	5.5
		8	1	95.7	-34.7	4.4	-34.7	4.4
		9	1	38.4	-39	3.5	-34.7	4.1
			2	17.6	-28.3	3.8
			3	13	-33.2	5.3
			4	11.9	-32.2	4.7
		10	1	79.4	-35.7	3.3	-36.3	3.3
			2	15.8	-39.1	3
